# Supplementary material for: Rapid detection of isthmus block and rhythm change using local electrogram changes during complex atrial flutter ablation
Source: Europace. 2022 Sep 15;25(2):756–61. doi: 10.1093/europace/euac161 (PMC10103578; doi:10.1093/europace/euac161)
Supplement: euac161_Supplementary_Data [file euac161_supplementary_data.zip]

Archive with 8 entries (8 files):
- video1.mp4
- video2.mp4
- video3.mp4
- video4.mp4
- video5.mp4
- ComplexFlutterTrackedChanges.docx
- supplementalFigs.pdf
- supplementalFile.docx
